# Supplementary material for: Should Bariatric Surgery Candidates Be Screened for Colorectal Cancer? A Systematic Review
Source: J Clin Med. 2026 May 8;15(10):3612. doi: 10.3390/jcm15103612 (PMC13207684; doi:10.3390/jcm15103612)
Supplement: Supplementary file 1 [file jcm-15-03612-s001.zip]

Archive with 1 entries (1 files):
- jcm-4243908-supplementary.pdf
